# Supplementary material for: Phenome-wide association study and functional annotation of hemoglobin A1c-associated variants in African populations
Source: PLoS One. 2025 May 30;20(5):e0324269. doi: 10.1371/journal.pone.0324269 (PMC12124741; doi:10.1371/journal.pone.0324269)
Supplement: S1 Table — (XLSX) [file pone.0324269.s003.xlsx]

## Sheet: Sheet1
Table 1: Lead SNPs from 189 genome-wide significant (P-value <5 × 10-8) SNPs
Genomic Locus	uniqID	rsID	chr	pos	p-value	nIndSigSNP
1	2:189377509:A:G	rs6724428	2	189377509	3.78888e-09	2
2	16:227187:G:T	rs148228241	16	227187	2.95932e-12	5
2	16:308002:A:G	rs8045544	16	308002	7.54038e-09	4
