# Supplementary material for: Phenome-wide association study and functional annotation of hemoglobin A1c-associated variants in African populations
Source: PLoS One. 2025 May 30;20(5):e0324269. doi: 10.1371/journal.pone.0324269 (PMC12124741; doi:10.1371/journal.pone.0324269)
Supplement: S2 Table — (XLSX) [file pone.0324269.s004.xlsx]

## Sheet: Sheet1
Table 2: GWAS Metaanalysis Independent Significant SNPs
No	GenomicLocus	uniqID	rsID	chr	pos	p	nSNPs	nGWASSNPs
1	1	2:189377509:A:G	rs6724428	2	189377509	3.78888e-09	64	57
2	1	2:189664601:A:G	rs13001931	2	189664601	4.88658e-08	33	28
3	2	16:227187:G:T	rs148228241	16	227187	2.95932e-12	1	1
4	2	16:260336:A:C	rs112148649	16	260336	8.04742e-11	3	2
5	2	16:275196:C:T	rs78174027	16	275196	5.00529e-12	67	37
6	2	16:284986:C:T	rs112832450	16	284986	8.81092e-09	1	1
7	2	16:299923:A:G	rs13331259	16	299923	6.36805e-11	18	13
8	2	16:308002:A:G	rs8045544	16	308002	7.54038e-09	15	10
