# Supplementary material for: Phenome-wide association study and functional annotation of hemoglobin A1c-associated variants in African populations
Source: PLoS One. 2025 May 30;20(5):e0324269. doi: 10.1371/journal.pone.0324269 (PMC12124741; doi:10.1371/journal.pone.0324269)
Supplement: S3 Table — (XLSX) [file pone.0324269.s005.xlsx]

## Sheet: Sheet1
Table 3:	Annotation of GWAS Metaanalysis Significant SNPs
uniqID	rsID	chr	pos	non_effect_allele	effect_allele	MAF	gwasP	beta	se	r2	IndSigSNP	GenomicLocus	nearestGene	dist	func	CADD	RDB	minChrState	commonChrState	posMapFilt	eqtlMapFilt	ciMapFilt
2:189160338:C:T	rs6744629	2	189160338	C	T	0.3313	0.000287776	0.0613125	0.0252687	0.626767	rs6724428	1	GULP1	0	intronic	6.453	5	1	15	1	1	0
2:189167273:A:G	rs4667215	2	189167273	G	A	0.3275	0.000449194	0.0617562	0.0224188	0.611407	rs6724428	1	GULP1	0	intronic	0.365	5	5	15	1	1	0
2:189168555:A:T	rs6712056	2	189168555	T	A	0.3275	0.00032455	0.0619675	0.0242042	0.611407	rs6724428	1	GULP1	0	intronic	19.03	2b	1	15	1	1	0
2:189169235:A:G	rs7593546	2	189169235	A	G	0.3268	0.000365094	0.0617886	0.0236738	0.615169	rs6724428	1	GULP1	0	intronic	4.218	5	2	15	1	1	0
2:189177128:A:G	rs7425596	2	189177128	A	G	0.3298	0.000297674	0.0665661	0.0181641	0.634283	rs6724428	1	GULP1	0	intronic	10.15	7	5	15	1	1	0
2:189181348:C:T	rs4426503	2	189181348	T	C	0.3268	0.000531317	0.0607651	0.0226355	0.615987	rs6724428	1	GULP1	0	intronic	6.382	3a	5	15	1	1	0
2:189190362:C:G	rs4516391	2	189190362	G	C	0.3298	0.000278336	0.0668845	0.0181654	0.634283	rs6724428	1	GULP1	0	intronic	1.896	7	5	15	1	1	0
2:189199195:A:G	rs7566619	2	189199195	G	A	0.3676	0.000242085	0.064998	0.0174839	0.732538	rs6724428	1	GULP1	0	intronic	9.595	5	5	15	1	1	0
2:189202876:A:G	rs10804020	2	189202876	G	A	0.3661	0.000298647	0.0639636	0.017458	0.738992	rs6724428	1	GULP1	0	intronic	4.13	7	5	15	1	1	0
2:189213721:A:T	rs13014693	2	189213721	A	T	0.3654	0.000281937	0.0641905	0.0174494	0.742536	rs6724428	1	GULP1	0	intronic	8.766	6	5	15	1	1	0
2:189214693:A:G	rs7586390	2	189214693	G	A	0.3654	0.00024664	0.0647943	0.0174513	0.742536	rs6724428	1	GULP1	0	intronic	0.745	7	5	15	1	1	0
2:189216219:C:T	rs35964306	2	189216219	C	T	0.3654	0.000225478	0.065451	0.0175212	0.742536	rs6724428	1	GULP1	0	intronic	5.434	7	5	15	1	1	0
2:189233550:C:T	rs62183206	2	189233550	C	T	0.3646	0.000234871	0.0658025	0.0176641	0.740367	rs6724428	1	GULP1	0	intronic	4.249	7	5	15	1	1	0
2:189240710:A:G	rs4666759	2	189240710	A	G	0.3654	0.000216576	0.0655181	0.0174915	0.742536	rs6724428	1	GULP1	0	intronic	0.593	7	5	15	1	1	0
2:189241093:A:C	rs7606178	2	189241093	A	C	0.4168	0.00703212	-0.04692	0.0170601	0.604451	rs6724428	1	GULP1	0	intronic	0.173	6	5	15	1	1	0
2:189242527:C:T	rs10931356	2	189242527	T	C	0.3661	0.000172617	0.0665501	0.0175016	0.738992	rs6724428	1	GULP1	0	intronic	1.85	6	5	15	1	1	0
2:189246754:A:G	rs6724867	2	189246754	G	A	0.3654	0.000292339	0.0641458	0.0174815	0.742536	rs6724428	1	GULP1	0	intronic	8.269	5	5	15	1	1	0
2:189250400:A:G	rs10185828	2	189250400	A	G	0.4206	0.00470171	-0.049123	0.0170532	0.601456	rs6724428	1	GULP1	0	intronic	0.238	7	4	15	1	1	0
2:189250571:A:G	rs10209733	2	189250571	G	A	0.4168	0.00619962	-0.0476654	0.0170745	0.604451	rs6724428	1	GULP1	0	intronic	3.949	7	4	15	1	1	0
2:189253343:A:G	rs59106803	2	189253343	G	A	0.3654	0.000255014	0.0647566	0.0174811	0.742536	rs6724428	1	GULP1	0	intronic	9.898	7	4	15	1	1	0
2:189260967:G:T	rs12624002	2	189260967	T	G	0.3654	0.000221582	0.0654802	0.0175083	0.742536	rs6724428	1	GULP1	0	intronic	8.961	5	4	15	1	1	0
2:189266823:A:G	rs4274570	2	189266823	G	A	0.416	0.0087557	-0.0456704	0.01706	0.607311	rs6724428	1	GULP1	0	intronic	0.669	7	5	15	1	1	0
2:189269721:C:T	rs4340469	2	189269721	T	C	0.416	0.00754702	-0.0464608	0.0170383	0.602216	rs6724428	1	GULP1	0	intronic	2.274	4	4	15	1	1	0
2:189271456:A:G	rs4564741	2	189271456	A	G	0.3661	0.000153347	0.0669995	0.0174848	0.738992	rs6724428	1	GULP1	0	intronic	6.353	5	5	15	1	1	0
2:189278728:A:G	rs6732963	2	189278728	A	G	0.4175	0.00723306	-0.0468021	0.0170751	0.606703	rs6724428	1	GULP1	0	intronic	1.799	6	1	15	1	1	0
2:189281629:A:G	rs12474692	2	189281629	A	G	0.3638	0.000191401	0.0659458	0.017461	0.750224	rs6724428	1	GULP1	0	intronic	7.135	5	4	15	1	1	0
2:189287251:C:T	rs62183212	2	189287251	T	C	0.3638	0.00014183	0.067304	0.0174767	0.750224	rs6724428	1	GULP1	0	intronic	0.573	6	5	15	1	1	0
2:189288234:C:G	rs12465625	2	189288234	C	G	0.3638	0.000145589	0.0672047	0.0174801	0.750224	rs6724428	1	GULP1	0	intronic	6.616	7	5	15	1	1	0
2:189289487:A:G	rs62183213	2	189289487	G	A	0.3654	0.000152212	0.067053	0.0174904	0.754578	rs6724428	1	GULP1	0	intronic	0.306	6	5	15	1	1	0
2:189290692:C:T	rs7561448	2	189290692	T	C	0.416	NA	NA	NA	0.608323	rs6724428	1	GULP1	0	intronic	1.244	6	5	15	1	1	0
2:189291123:C:G	2:189291123:C:G	2	189291123	C	G	0.3048	NA	NA	NA	0.752393	rs6724428	1	GULP1	0	intronic	0.051	NA	5	15	1	1	0
2:189291123:C:T	2:189291123:C:T	2	189291123	C	T	0.3646	NA	NA	NA	0.752393	rs6724428	1	GULP1	0	NA	0.033	NA	5	15	1	1	0
2:189297751:A:C	rs12465164	2	189297751	A	C	0.3646	0.000163873	0.0666774	0.0174756	0.752393	rs6724428	1	GULP1	0	intronic	0.17	3a	5	15	1	1	0
2:189299668:A:G	rs7595327	2	189299668	G	A	0.4191	0.00500987	-0.0489175	0.0171018	0.612246	rs6724428	1	GULP1	0	intronic	1.884	6	5	15	1	1	0
2:189303398:C:CA	rs57576533	2	189303398	C	CA	0.4198	NA	NA	NA	0.608411	rs6724428	1	GULP1	0	intronic	0.74	NA	5	15	1	1	0
2:189303784:A:G	rs59206116	2	189303784	G	A	0.4206	0.00717077	-0.0466839	0.0170142	0.602473	rs6724428	1	GULP1	0	intronic	0.416	7	5	15	1	1	0
2:189305881:A:G	rs6434280	2	189305881	A	G	0.4191	0.00478657	-0.049123	0.0170869	0.612246	rs6724428	1	GULP1	0	intronic	0.458	7	5	15	1	1	0
2:189306009:C:T	rs4667227	2	189306009	T	C	0.4168	0.0052905	-0.048555	0.0170794	0.610564	rs6724428	1	GULP1	0	intronic	3.808	6	5	15	1	1	0
2:189308284:A:G	rs10931359	2	189308284	G	A	0.3654	0.000188385	0.0660323	0.0174655	0.754578	rs6724428	1	GULP1	0	intronic	4.011	5	5	15	1	1	0
2:189308778:A:G	rs6761769	2	189308778	G	A	0.4206	0.00839304	-0.0458038	0.0170192	0.602473	rs6724428	1	GULP1	0	intronic	0.165	7	5	15	1	1	0
2:189316530:C:G	rs12473872	2	189316530	G	C	0.379	9.43349e-05	0.0690845	0.0174898	0.810863	rs6724428	1	GULP1	0	intronic	0.481	7	4	15	1	1	0
2:189321155:C:G	rs66732509	2	189321155	G	C	0.4357	0.00204409	-0.0538787	0.0171843	0.660927	rs6724428	1	GULP1	0	intronic	0.039	4	2	15	1	1	0
2:189330900:C:T	rs6744275	2	189330900	C	T	0.4803	0.000421687	-0.0622182	0.0174075	0.612734	rs6724428	1	GULP1	0	intronic	7.533	5	5	15	1	1	0
2:189332892:C:T	rs13386959	2	189332892	T	C	0.4796	0.000421498	-0.0622309	0.0174105	0.611871	rs6724428	1	GULP1	0	intronic	0.702	7	5	15	1	1	0
2:189335713:A:G	rs13397653	2	189335713	A	G	0.4796	0.000397471	-0.0625572	0.0174268	0.611871	rs6724428	1	GULP1	0	intronic	0.195	7	4	15	1	1	0
2:189342394:G:T	rs13414327	2	189342394	G	T	0.4811	0.000380636	-0.0626903	0.0174091	0.614756	rs6724428	1	GULP1	0	UTR5	3.537	7	5	15	1	1	0
2:189343582:C:T	rs13418031	2	189343582	C	T	0.4766	0.000339751	-0.0632702	0.0174271	0.606183	rs6724428	1	GULP1	0	intronic	4.638	3a	5	15	1	1	0
2:189347005:A:C	rs13392850	2	189347005	C	A	0.4803	0.000395271	-0.0625828	0.0174269	0.617597	rs6724428	1	GULP1	0	intronic	1.768	7	5	15	1	1	0
2:189351489:C:T	rs13025659	2	189351489	T	C	0.4773	0.000246156	0.0645826	0.0173919	0.627624	rs6724428	1	GULP1	0	intronic	4.038	6	5	15	1	1	0
2:189357728:A:G	rs12997039	2	189357728	A	G	0.4781	0.000175028	0.0660192	0.0173778	0.6285	rs6724428	1	GULP1	0	intronic	12.21	6	5	15	1	1	0
2:189359233:A:G	rs13005128	2	189359233	G	A	0.4743	4.96929e-07	0.0860557	0.0169945	0.766788	rs6724428	1	GULP1	0	intronic	0.081	6	5	15	1	1	0
2:189361752:A:G	rs6434286	2	189361752	A	G	0.4781	0.000137987	0.06701	0.01737	0.6285	rs6724428	1	GULP1	0	intronic	7.216	6	5	15	1	1	0
2:189372265:C:G	rs7422739	2	189372265	G	C	0.4864	4.09352e-06	0.0793485	0.0170702	0.73135	rs6724428	1	GULP1	0	intronic	0.612	7	5	15	1	1	0
2:189373614:A:AT	rs5837092	2	189373614	AT	A	0.4796	NA	NA	NA	0.630286	rs6724428	1	GULP1	0	intronic	1.493	NA	5	15	1	1	0
2:189377509:A:G	rs6724428	2	189377509	G	A	0.4138	3.78888e-09	0.0851263	0.0365436	1	rs6724428	1	GULP1	0	intronic	1.757	4	1	15	1	1	0
2:189377933:C:T	rs6756504	2	189377933	C	T	0.4773	0.000278868	0.0641509	0.0174253	0.63142	rs6724428	1	GULP1	0	intronic	0.043	7	5	15	1	1	0
2:189397071:A:G	rs11685321	2	189397071	G	A	0.4372	5.58795e-08	0.0758917	0.0372024	0.88615	rs6724428	1	GULP1	0	intronic	1.88	5	4	15	1	1	0
2:189402418:G:T	rs7582643	2	189402418	G	T	0.4796	0.000155459	0.066485	0.0173658	0.636328	rs6724428	1	GULP1	0	intronic	0.242	6	5	15	1	1	0
2:189409955:G:T	rs6707212	2	189409955	G	T	0.4788	0.000204767	0.065335	0.0173771	0.630505	rs6724428	1	GULP1	0	intronic	11.97	7	5	15	1	1	0
2:189413894:C:CT	rs66799915	2	189413894	CT	C	0.4803	NA	NA	NA	0.75096	rs6724428	1	GULP1	0	intronic	8.211	NA	4	15	1	1	0
2:189415219:A:ATAATT	rs71399283	2	189415219	ATAATT	A	0.4213	NA	NA	NA	0.963037	rs6724428	1	GULP1	0	intronic	2.906	NA	5	15	1	1	0
2:189423107:C:T	rs7568147	2	189423107	T	C	0.4803	0.000189976	-0.0657515	0.0174009	0.634533	rs6724428	1	GULP1	0	intronic	2.032	6	4	15	1	1	0
2:189425664:C:T	rs7422239	2	189425664	T	C	0.4796	5.30736e-07	0.0861445	0.017054	0.742609	rs6724428	1	GULP1	0	intronic	10.18	6	4	15	1	1	0
2:189446471:A:G	rs1354905	2	189446471	A	G	0.3941	1.84708e-07	0.0840826	0.0247379	0.654159	rs6724428	1	GULP1	0	intronic	0.32	7	4	15	1	1	0
2:189584537:G:T	rs1995702	2	189584537	T	G	0.3638	6.72296e-07	0.0636621	0.0431885	0.668862	rs13001931	1	AC079613.1	0	ncRNA_intronic	0.535	NA	7	15	0	1	0
2:189594518:A:G	rs1857991	2	189594518	A	G	0.3722	5.84558e-06	0.0588731	0.0402298	0.632308	rs13001931	1	AC079613.1	0	ncRNA_intronic	2.886	NA	15	15	1	1	0
2:189597556:A:T	rs13035197	2	189597556	T	A	0.3646	1.59449e-06	0.0583356	0.0462593	0.671623	rs13001931	1	AC079613.1	0	ncRNA_intronic	1.954	7	9	15	1	1	0
2:189601383:C:T	rs2176500	2	189601383	C	T	0.3646	7.43173e-07	0.0610546	0.046063	0.671623	rs13001931	1	AC079613.1:DIRC1	00:00:00	ncRNA_intronic	1.718	6	15	15	1	1	0
2:189615669:G:T	rs12993359	2	189615669	T	G	0.3646	5.30154e-07	0.0617087	0.046589	0.671623	rs13001931	1	AC079613.1:DIRC1	00:00:00	ncRNA_intronic	1.018	7	15	15	1	1	0
2:189616681:G:GTGAGTA	rs56062443	2	189616681	GTGAGTA	G	0.3646	NA	NA	NA	0.671623	rs13001931	1	AC079613.1:DIRC1	00:00:00	ncRNA_intronic	3.282	NA	1	15	1	1	0
2:189623729:A:G	rs10931381	2	189623729	G	A	0.3646	6.67465e-07	0.0633507	0.0439305	0.671623	rs13001931	1	AC079613.1:DIRC1	00:00:00	ncRNA_intronic	4.82	7	5	15	1	1	0
2:189627222:A:G	rs12617610	2	189627222	G	A	0.3654	8.69333e-07	0.0609122	0.0457252	0.668671	rs13001931	1	AC079613.1:DIRC1	00:00:00	ncRNA_intronic	4.214	6	5	15	1	1	0
2:189633678:C:T	rs4261667	2	189633678	T	C	0.3654	6.36484e-07	0.0649815	0.042554	0.691705	rs13001931	1	AC079613.1:DIRC1	00:00:00	ncRNA_intronic	10.2	7	5	15	1	1	0
2:189634719:T:TAA	2:189634719:T:TAA	2	189634719	T	TAA	0.1104	NA	NA	NA	0.608774	rs13001931	1	AC079613.1:DIRC1	00:00:00	ncRNA_intronic	0.795	NA	5	15	1	0	0
2:189634719:T:TA	2:189634719:T:TA	2	189634719	T	TA	0.3782	NA	NA	NA	0.608774	rs13001931	1	AC079613.1:DIRC1	00:00:00	NA	0.816	NA	5	15	1	1	0
2:189643316:A:G	rs11901929	2	189643316	G	A	0.3275	7.84358e-05	0.0701604	0.0175658	0.611593	rs13001931	1	AC079613.1:DIRC1	00:00:00	ncRNA_intronic	2.993	6	5	15	1	1	0
2:189650206:G:T	rs12998848	2	189650206	G	T	0.3661	1.15437e-06	0.0641775	0.0413988	0.700284	rs13001931	1	AC079613.1:DIRC1	00:00:00	ncRNA_intronic	4.463	6	5	15	1	1	0
2:189664601:A:G	rs13001931	2	189664601	G	A	0.4304	4.88658e-08	0.0631504	0.0516266	1	rs13001931	1	AC079613.1	0	ncRNA_intronic	5.375	6	5	15	1	1	0
2:189664960:C:T	rs12470289	2	189664960	C	T	0.4304	5.23302e-08	0.0630132	0.0514946	1	rs13001931	1	AC079613.1	0	ncRNA_intronic	7.268	7	5	15	0	1	0
2:189665884:A:G	rs1157434	2	189665884	G	A	0.4304	7.91487e-08	0.062616	0.0504675	1	rs13001931	1	AC079613.1	0	ncRNA_intronic	0.71	NA	5	15	0	1	0
2:189667670:C:G	rs10804024	2	189667670	G	C	0.4713	0.000222862	0.0404303	0.0443859	0.646271	rs13001931	1	AC079613.1	0	ncRNA_intronic	0.522	7	8	9	0	1	0
2:189668216:C:T	rs13024524	2	189668216	C	T	0.4713	0.000155615	0.0412021	0.0452918	0.646271	rs13001931	1	AC079613.1	0	ncRNA_intronic	0.134	6	4	9	0	1	0
2:189669307:A:G	rs1524375	2	189669307	G	A	0.4713	0.000150301	0.0445937	0.0415398	0.646271	rs13001931	1	AC079613.1	0	ncRNA_intronic	1.216	6	5	15	0	1	0
2:189669526:A:G	rs1524376	2	189669526	G	A	0.3828	1.26335e-05	0.0677814	0.0279251	0.810016	rs13001931	1	AC079613.1	0	ncRNA_intronic	4.328	7	5	15	0	1	0
2:189688745:C:G	rs1518008	2	189688745	G	C	0.4713	0.000267069	0.0389271	0.0454473	0.646271	rs13001931	1	AC079613.1	0	ncRNA_intronic	2.398	6	9	15	0	1	0
2:189688973:C:T	rs11885929	2	189688973	C	T	0.4713	0.000216838	0.0394913	0.0456788	0.646271	rs13001931	1	AC079613.1	0	ncRNA_intronic	8.876	7	9	15	0	1	0
2:189692069:C:G	rs142121116	2	189692069	G	C	0.4251	NA	NA	NA	0.957052	rs13001931	1	AC079613.1	0	ncRNA_intronic	0.372	7	15	15	0	1	0
2:189697095:A:G	rs1518006	2	189697095	G	A	0.472	0.000206254	0.0379133	0.0475195	0.642109	rs13001931	1	AC079613.1	0	ncRNA_intronic	1.266	NA	5	15	0	1	0
2:189700120:A:G	rs4667249	2	189700120	G	A	0.4713	0.000144175	0.0395658	0.0473975	0.646271	rs13001931	1	AC079613.1	0	ncRNA_intronic	0.26	7	5	15	0	1	0
2:189707238:A:AT	rs34048709	2	189707238	AT	A	0.4304	NA	NA	NA	1	rs13001931	1	AC079613.1	3066	intergenic	6.465	NA	9	15	0	1	0
2:189707604:C:T	rs4667250	2	189707604	T	C	0.4304	1.01611e-07	0.0599974	0.0522107	1	rs13001931	1	AC079613.1	3432	intergenic	1.501	7	9	15	0	1	0
2:189711790:A:G	rs12475677	2	189711790	G	A	0.413	2.34718e-06	0.0480814	0.0544024	0.913758	rs13001931	1	AC079613.1	7618	intergenic	1.823	6	9	15	0	1	0
2:189714147:A:G	rs1516448	2	189714147	A	G	0.413	9.89616e-07	0.0492229	0.0561424	0.907334	rs13001931	1	AC079613.1	9975	intergenic	0.589	6	5	15	0	1	0
2:189719008:C:G	rs13012958	2	189719008	G	C	0.4145	1.36611e-06	0.0473975	0.056903	0.90062	rs13001931	1	AC079613.1	14836	intergenic	0.165	7	5	15	0	1	0
2:189743056:C:T	rs1878204	2	189743056	T	C	0.3623	0.000425728	0.0410667	0.0421724	0.700531	rs13001931	1	AC079613.1	38884	intergenic	0.195	NA	5	15	0	1	0
2:189746818:A:G	rs12998431	2	189746818	A	G	0.3631	0.000466227	0.0410971	0.0417463	0.702418	rs13001931	1	AC079613.1	42646	intergenic	2.175	6	5	15	0	1	0
2:189749485:C:T	rs11884298	2	189749485	C	T	0.3684	0.000238364	0.042642	0.0429905	0.700433	rs13001931	1	AC079613.1	45313	intergenic	10.44	4	2	15	0	1	0
16:226674:C:T	rs370305736	16	226674	C	T	0.05068	NA	NA	NA	0.702519	rs78174027	2	HBA1	4	upstream	7.128	2b	5	14	1	0	0
16:227187:G:T	rs148228241	16	227187	T	G	0.07413	2.95932e-12	-0.113766	0.141306	1	rs148228241	2	HBA1	0	intronic	2.446	4	1	14	1	0	0
16:228478:C:T	rs114255239	16	228478	C	T	0.04992	NA	NA	NA	0.712851	rs78174027	2	Y_RNA	74	upstream	0.031	2b	2	13	1	0	0
16:229476:A:G	rs75000546	16	229476	G	A	0.03631	NA	NA	NA	0.962038	rs78174027	2	Y_RNA	820	upstream	0.427	3a	5	13	1	0	0
16:232353:A:G	rs150836710	16	232353	G	A	0.03631	NA	NA	NA	0.962038	rs78174027	2	HBQ1	1172	intergenic	1.871	7	4	5	1	0	0
16:233739:A:G	rs115314894	16	233739	A	G	0.03631	1.22839e-10	-0.0884516	0.184801	0.962038	rs78174027	2	LA16c-OS12.2	2007	intergenic	0.343	5	4	5	1	0	0
16:234681:A:G	rs115623357	16	234681	A	G	0.03631	3.4722e-10	-0.0588576	0.207598	0.962038	rs78174027	2	LA16c-OS12.2	1065	intergenic	4.173	5	4	5	1	0	0
16:239618:A:G	rs77797981	16	239618	G	A	0.03631	NA	NA	NA	0.962038	rs78174027	2	LUC7L	0	UTR3	1.639	3a	4	4	1	0	0
16:240280:A:C	rs1211375	16	240280	A	C	0.2663	8.89968e-09	0.0553051	0.077883	0.614785	rs112148649	2	LUC7L	0	intronic	0.222	5	4	4	1	1	0
16:240739:C:T	rs116814287	16	240739	T	C	0.03631	3.00891e-09	-0.0639917	0.184254	0.962038	rs78174027	2	LUC7L	0	intronic	1.285	7	4	4	1	0	0
16:241385:C:T	rs116417586	16	241385	T	C	0.03631	NA	NA	NA	0.962038	rs78174027	2	LUC7L	0	intronic	4.551	6	4	4	1	0	0
16:243499:A:T	rs115999457	16	243499	A	T	0.03631	1.37867e-11	-0.0680979	0.21637	0.962038	rs78174027	2	LUC7L	0	intronic	0.005	6	4	4	1	0	0
16:245691:C:G	rs114645427	16	245691	C	G	0.03631	1.1287e-11	-0.06776	0.217453	0.962038	rs78174027	2	LUC7L	0	intronic	2.455	5	4	4	1	0	0
16:247870:G:T	rs116582094	16	247870	T	G	0.03555	1.15854e-11	-0.0673406	0.218374	0.980673	rs78174027	2	LUC7L	0	intronic	0.167	5	4	4	1	0	0
16:247962:C:T	rs78831518	16	247962	T	C	0.03631	8.16521e-12	-0.0677074	0.218308	0.962038	rs78174027	2	LUC7L	0	intronic	0.917	6	4	4	1	0	0
16:249584:A:G	rs141858135	16	249584	G	A	0.03631	1.31474e-09	-0.0462273	0.206306	0.962038	rs78174027	2	LUC7L	0	intronic	2.041	6	4	4	1	0	0
16:249926:C:T	rs143942584	16	249926	C	T	0.03631	1.36703e-11	-0.0657839	0.218485	0.962038	rs78174027	2	LUC7L	0	intronic	1.612	6	4	4	1	0	0
16:251491:C:T	rs146729198	16	251491	C	T	0.03707	1.36817e-11	-0.06927	0.215363	0.944057	rs78174027	2	LUC7L	0	intronic	0.162	6	4	4	1	0	0
16:251728:A:G	rs140377686	16	251728	G	A	0.03631	NA	NA	NA	0.962038	rs78174027	2	LUC7L	0	intronic	0.044	7	4	4	1	0	0
16:252167:C:CCATA	rs143561481	16	252167	C	CCATA	0.03631	NA	NA	NA	0.962038	rs78174027	2	LUC7L	0	intronic	3.216	NA	4	4	1	0	0
16:252763:G:T	rs116830408	16	252763	T	G	0.03631	NA	NA	NA	0.962038	rs78174027	2	LUC7L	0	intronic	4.953	5	4	4	1	0	0
16:253476:A:T	rs114437003	16	253476	T	A	0.03631	NA	NA	NA	0.962038	rs78174027	2	LUC7L	0	intronic	2.793	5	4	4	1	0	0
16:254605:A:AG	rs200181968	16	254605	A	AG	0.009077	NA	NA	NA	0.724847	rs78174027	2	LUC7L	0	NA	8.956	NA	4	4	1	0	0
16:254605:A:G	rs116433553	16	254605	A	G	0.04085	NA	NA	NA	0.724847	rs78174027	2	LUC7L	0	intronic	10.23	6	4	4	1	0	0
16:258921:A:G	rs142590686	16	258921	A	G	0.03631	1.30103e-11	-0.0758972	0.210179	0.962038	rs78174027	2	LUC7L	0	intronic	2.8	7	4	4	1	0	0
16:260336:A:C	rs112148649	16	260336	A	C	0.18	8.04742e-11	-0.0792756	0.0862223	1	rs112148649	2	LUC7L	0	intronic	1.281	5	4	4	1	1	0
16:265025:C:T	rs77186615	16	265025	C	T	0.04992	NA	NA	NA	0.692311	rs78174027	2	LUC7L	0	intronic	0.149	7	4	4	1	0	0
16:265879:T:TC	rs199550439	16	265879	TC	T	0.03631	NA	NA	NA	0.962038	rs78174027	2	LUC7L	0	intronic	0.391	NA	4	4	1	0	0
16:265882:A:ATTTTTT	rs537589326	16	265882	ATTTTTT	A	0.0295	NA	NA	NA	0.863736	rs78174027	2	LUC7L	0	intronic	2.626	NA	4	4	1	0	0
16:267574:C:T	rs116686058	16	267574	T	C	0.03631	NA	NA	NA	0.962038	rs78174027	2	LUC7L	0	intronic	1.52	7	4	4	1	0	0
16:268572:C:T	rs28576529	16	268572	C	T	0.1256	NA	NA	NA	0.646083	rs112148649	2	LUC7L	0	intronic	0.011	3a	4	4	1	1	0
16:272282:A:C	rs78269429	16	272282	A	C	0.03631	1.11818e-11	-0.0829059	0.203892	0.962038	rs78174027	2	LUC7L	0	intronic	1.394	6	4	4	1	0	0
16:273167:A:G	rs141363046	16	273167	A	G	0.03631	1.04107e-11	-0.0830583	0.204119	0.962038	rs78174027	2	LUC7L	0	intronic	0.579	7	4	4	1	0	0
16:275196:C:T	rs78174027	16	275196	T	C	0.0348	5.00529e-12	-0.0849306	0.206551	1	rs78174027	2	LUC7L	0	intronic	2.097	6	4	4	1	0	0
16:275804:A:AAAAAGAAAAG	rs540354022	16	275804	AAAAAGAAAAG	A	0.003026	NA	NA	NA	0.624367	rs78174027	2	LUC7L	0	intronic	0.719	NA	4	4	1	1	0
16:275804:AAAAAGAAAAG:AAAAAGAAAAGAAAAG	rs547553360	16	275804	AAAAAGAAAAG	AAAAAGAAAAGAAAAG	0.04539	NA	NA	NA	0.624367	rs78174027	2	LUC7L	0	intronic	NA	NA	4	4	1	0	0
16:275804:AAAAAG:AAAAAGAAAAG	rs544867634	16	275804	AAAAAGAAAAG	AAAAAG	0.03253	NA	NA	NA	0.624367	rs78174027	2	LUC7L	0	intronic	NA	NA	4	4	1	0	0
16:281667:C:G	rs147300745	16	281667	G	C	0.03555	NA	NA	NA	0.980673	rs78174027	2	Z69890.1	195	downstream	0.405	5	5	5	1	0	0
16:281748:G:T	rs111900759	16	281748	G	T	0.03707	3.06965e-09	-0.124709	0.112964	0.944057	rs78174027	2	Z69890.1	276	downstream	8.015	5	5	5	1	0	0
16:284777:C:G	rs115394215	16	284777	G	C	0.03555	2.39916e-08	-0.110701	0.122075	0.942391	rs78174027	2	ITFG3	0	UTR5	5.416	2a	1	1	1	0	0
16:284789:C:G	rs116087392	16	284789	C	G	0.03555	NA	NA	NA	0.942391	rs78174027	2	ITFG3	0	UTR5	7.476	4	1	1	1	0	0
16:284809:C:T	rs114516401	16	284809	T	C	0.03555	1.47695e-10	-0.130294	0.136565	0.942391	rs78174027	2	ITFG3	0	UTR5	3.783	2b	1	1	1	0	0
16:284849:C:G	rs181106531	16	284849	C	G	0.03555	4.49618e-09	-0.113746	0.12144	0.942391	rs78174027	2	ITFG3	0	UTR5	10.97	2a	1	1	1	0	0
16:284986:C:T	rs112832450	16	284986	T	C	0.09153	8.81092e-09	-0.124285	0.066541	1	rs112832450	2	ITFG3	0	intronic	9.675	4	1	1	1	0	0
16:285512:A:C	rs80067482	16	285512	C	A	0.03555	4.14835e-11	-0.132231	0.137059	0.942391	rs78174027	2	ITFG3	0	intronic	6.866	4	1	1	1	0	0
16:286087:C:G	rs113197227	16	286087	G	C	0.04614	NA	NA	NA	0.738406	rs78174027	2	ITFG3	0	intronic	0.424	5	1	5	1	0	0
16:286248:A:C	rs111947247	16	286248	C	A	0.03555	3.44865e-11	-0.0775285	0.194304	0.942391	rs78174027	2	ITFG3	0	intronic	0.702	6	1	5	1	0	0
16:286333:A:T	rs113779001	16	286333	T	A	0.03631	1.86712e-10	-0.0741072	0.191281	0.924432	rs78174027	2	ITFG3	0	intronic	0.902	6	1	5	1	0	0
16:286387:G:T	rs111445186	16	286387	G	T	0.03555	8.91692e-10	-0.061213	0.189907	0.942391	rs78174027	2	ITFG3	0	intronic	0.619	6	1	5	1	0	0
16:286388:C:T	rs112045923	16	286388	T	C	0.03555	NA	NA	NA	0.942391	rs78174027	2	ITFG3	0	intronic	0.726	6	1	5	1	0	0
16:286501:A:G	rs113160266	16	286501	A	G	0.03555	NA	NA	NA	0.942391	rs78174027	2	ITFG3	0	intronic	0.811	6	5	5	1	0	0
16:286567:A:C	rs143726013	16	286567	C	A	0.03555	1.33671e-10	-0.132774	0.128867	0.942391	rs78174027	2	ITFG3	0	intronic	0.544	7	5	5	1	0	0
16:286579:A:G	rs146823083	16	286579	G	A	0.03555	2.65042e-10	-0.13934	0.119543	0.942391	rs78174027	2	ITFG3	0	intronic	0.574	6	5	5	1	0	0
16:286587:A:G	rs115093779	16	286587	A	G	0.03555	4.09343e-10	-0.138962	0.11766	0.942391	rs78174027	2	ITFG3	0	intronic	0.343	7	5	5	1	0	0
16:286594:A:C	rs114091156	16	286594	C	A	0.03555	4.51076e-10	-0.12619	0.12971	0.942391	rs78174027	2	ITFG3	0	intronic	0.507	7	5	5	1	0	0
16:286628:A:G	rs144785731	16	286628	A	G	0.03555	2.56706e-10	-0.122225	0.137475	0.942391	rs78174027	2	ITFG3	0	intronic	0.44	6	5	5	1	0	0
16:286670:G:GC	rs530263842	16	286670	GC	G	0.03555	NA	NA	NA	0.942391	rs78174027	2	ITFG3	0	intronic	0.077	NA	5	5	1	0	0
16:286711:C:G	rs192812373	16	286711	C	G	0.03782	9.28003e-10	-0.105487	0.146041	0.890375	rs78174027	2	ITFG3	0	intronic	0.462	7	5	5	1	0	0
16:287077:A:T	rs193066601	16	287077	A	T	0.03555	4.5094e-10	-0.130569	0.131175	0.942391	rs78174027	2	ITFG3	0	intronic	0.047	6	4	5	1	0	0
16:287210:C:T	rs79066631	16	287210	C	T	0.03555	7.09127e-11	-0.125276	0.140229	0.942391	rs78174027	2	ITFG3	0	intronic	1.173	6	4	5	1	0	0
16:287741:C:T	rs111730028	16	287741	T	C	0.03555	NA	NA	NA	0.942391	rs78174027	2	ITFG3	0	intronic	1.309	5	4	5	1	0	0
16:287790:A:G	rs112296788	16	287790	A	G	0.03555	1.47722e-10	-0.126967	0.14042	0.942391	rs78174027	2	ITFG3	0	intronic	0.069	7	4	5	1	0	0
16:287950:G:T	rs113188686	16	287950	T	G	0.03404	4.31162e-10	-0.121608	0.140589	0.863988	rs78174027	2	ITFG3	0	intronic	0.948	6	4	5	1	0	0
16:288302:A:G	rs113126669	16	288302	G	A	0.03782	1.49644e-10	-0.115392	0.140906	0.890375	rs78174027	2	ITFG3	0	intronic	3.291	6	4	5	1	0	0
16:288541:A:G	rs187651195	16	288541	G	A	0.04539	3.74879e-10	-0.136457	0.110199	0.750187	rs78174027	2	ITFG3	0	intronic	0.773	5	4	5	1	0	0
16:288561:C:T	16:288561:C:T	16	288561	C	T	0.03707	NA	NA	NA	0.907104	rs78174027	2	ITFG3	0	intronic	0.055	NA	4	5	1	0	0
16:288561:C:G	16:288561:C:G	16	288561	C	G	0.1014	NA	NA	NA	0.907104	rs78174027	2	ITFG3	0	NA	0.083	7	4	5	1	1	0
16:288726:C:T	rs113460103	16	288726	C	T	0.03555	NA	NA	NA	0.942391	rs78174027	2	ITFG3	0	intronic	0.143	6	5	5	1	0	0
16:288762:C:G	rs143605167	16	288762	C	G	0.03555	NA	NA	NA	0.942391	rs78174027	2	ITFG3	0	intronic	0.899	6	5	5	1	0	0
16:293593:C:T	rs76792961	16	293593	T	C	0.0348	3.23532e-11	-0.0890525	0.192528	0.961017	rs78174027	2	ITFG3	0	intronic	0.299	4	4	5	1	0	0
16:295352:A:G	rs73484322	16	295352	G	A	0.1619	3.00144e-06	-0.102994	0.0242723	0.781427	rs8045544	2	ITFG3	0	intronic	3.419	5	4	5	1	1	0
16:296458:A:G	rs111795620	16	296458	G	A	0.1649	NA	NA	NA	0.772976	rs8045544	2	ITFG3	0	intronic	3.14	7	4	5	1	1	0
16:296748:G:GTGTTT	rs146299091	16	296748	GTGTTT	G	0.1036	NA	NA	NA	0.710835	rs13331259	2	ITFG3	0	intronic	0.521	NA	4	5	1	0	0
16:297524:C:G	rs9934353	16	297524	C	G	0.1626	NA	NA	NA	0.776264	rs8045544	2	ITFG3	0	intronic	2.084	7	4	5	1	1	0
16:298588:A:G	rs13339636	16	298588	A	G	0.1649	NA	NA	NA	0.782622	rs8045544	2	ITFG3	0	intronic	0.864	6	4	5	1	1	0
16:298689:C:G	rs79728079	16	298689	C	G	0.1989	NA	NA	NA	0.731813	rs8045544	2	ITFG3	0	intronic	0.446	7	4	5	1	1	0
16:299502:A:G	rs9932041	16	299502	A	G	0.1611	9.10413e-07	-0.0956947	0.0382284	0.802922	rs8045544	2	ITFG3	0	intronic	0.311	4	4	5	1	1	0
16:299923:A:G	rs13331259	16	299923	G	A	0.1127	6.36805e-11	-0.151874	0.0754485	1	rs13331259	2	ITFG3:ITFG3	00:00:00	intronic	0.584	7	4	5	1	1	0
16:302161:A:G	rs151330263	16	302161	G	A	0.04236	6.08953e-10	-0.082238	0.186828	0.743605	rs78174027	2	ITFG3:ITFG3	00:00:00	intronic	1.411	5	4	5	1	0	0
16:304040:G:T	rs73484397	16	304040	T	G	0.1596	1.04446e-05	-0.0954052	0.0276621	0.812802	rs8045544	2	ITFG3:ITFG3	00:00:00	intronic	0.348	5	2	4	1	1	0
16:305731:A:C	rs59752918	16	305731	A	C	0.1611	8.19895e-06	-0.0968805	0.0272813	0.829374	rs8045544	2	ITFG3:ITFG3	00:00:00	intronic	0.52	7	3	4	1	1	0
16:305862:A:G	rs58450663	16	305862	G	A	0.1611	NA	NA	NA	0.829374	rs8045544	2	ITFG3:ITFG3	00:00:00	intronic	0.72	7	3	4	1	1	0
16:306044:A:G	rs59660904	16	306044	A	G	0.1611	7.63414e-06	-0.0971628	0.0273548	0.829374	rs8045544	2	ITFG3:ITFG3	00:00:00	intronic	0.874	5	1	4	1	1	0
16:308002:A:G	rs8045544	16	308002	A	G	0.1921	7.54038e-09	-0.1206	0.0206568	1	rs8045544	2	ITFG3:ITFG3	00:00:00	intronic	0.557	5	4	5	1	1	0
16:308108:C:G	rs8062070	16	308108	G	C	0.1611	7.46042e-06	-0.0985169	0.0258678	0.829374	rs8045544	2	ITFG3:ITFG3	00:00:00	intronic	0.296	5	4	5	1	1	0
16:310005:A:G	rs13335497	16	310005	A	G	0.1142	6.95574e-06	-0.0839038	0.0658333	0.949412	rs13331259	2	ITFG3:ITFG3	00:00:00	exonic	0.072	5	4	4	1	1	0
16:310354:C:T	rs13339558	16	310354	T	C	0.1415	7.18403e-08	-0.110386	0.0451807	0.763999	rs13331259	2	ITFG3:ITFG3	00:00:00	intronic	1.036	5	4	4	1	1	0
16:310380:A:G	rs13335629	16	310380	A	G	0.1437	7.46622e-08	-0.109788	0.0455218	0.751762	rs13331259	2	ITFG3:ITFG3	00:00:00	intronic	1.753	5	4	4	1	1	0
16:311107:A:G	rs74823508	16	311107	A	G	0.112	4.02939e-10	-0.171393	0.0472831	0.955177	rs13331259	2	ITFG3:ITFG3	00:00:00	intronic	0.604	5	3	4	1	1	0
16:311132:A:G	rs112933040	16	311132	A	G	0.1611	4.67126e-06	-0.100393	0.0262797	0.829374	rs8045544	2	ITFG3:ITFG3	00:00:00	intronic	0.014	5	3	4	1	1	0
16:314780:G:T	rs9924561	16	314780	T	G	0.112	8.71521e-10	-0.155998	0.0599725	0.955177	rs13331259	2	ITFG3:ITFG3	00:00:00	intronic	0.377	5	3	4	1	1	0
16:321605:C:T	rs148110594	16	321605	C	T	0.03177	1.26788e-10	-0.139066	0.147413	0.736361	rs78174027	2	RGS11:ARHGDIG	00:00:00	intronic	0.954	5	5	14	1	0	0
