# Supplementary material for: Phenome-wide association study and functional annotation of hemoglobin A1c-associated variants in African populations
Source: PLoS One. 2025 May 30;20(5):e0324269. doi: 10.1371/journal.pone.0324269 (PMC12124741; doi:10.1371/journal.pone.0324269)
Supplement: S4 Table — (XLSX) [file pone.0324269.s006.xlsx]

## Sheet: Sheet1
Table 4: PheWAS results for the rs6724428 at the GULP1 locus
atlas ID	PMID	Year	Domain	Trait	P-value	N	EA	NEA
3412	31427789	2019	Skeletal	Sitting height	6.066e-06	385393	G	A
4718	BioRxiv: https://doi.org/10.1101/288626	2019	Neurological	Cingulum (hippocampus) mode of anisotropy	0.0001087	17706	G	A
3763	31427789	2019	Psychiatric	Depression - Recent feelings of depression	0.0003924	126384	G	A
4423	30053915	2018	Immunological	Helicobacter pylori seropositivity	0.000448452	1000	A	G
4674	BioRxiv: https://doi.org/10.1101/288582	2019	Neurological	Cingulum (hippocampus) axial diusivities	0.0004665	17706	G	A
3216	31427789	2019	Social Interactions	Frequency of friend/family visits	0.0007382	383941	G	A
3322	31427789	2019	Activities	Most recent bowel cancer screening	0.0007868	118943	A	G
460	24816252	2014	Metabolic	Energy::Krebs cycle::malate	0.0008816	7384	G	A
4307	30664745	2019	Skeletal	Osteoarthritis	0.001077	455221	G	A
99	23449627	2013	Skeletal	Pubertal growth (female)	0.00131187	5756	A	G
3239	31427789	2019	Psychiatric	Exposure to tobacco smoke outside home	0.001526	327794	G	A
2020	23143601	2012	Neoplasms	Adenocarcinoma (adjusted for age)	0.0016179	8881	NA	NA
4093	29844566	2018	Cognitive	Verbal-numerical reasoning	0.001644	168033	NA	NA
4027	30482948	2018	Psychiatric	Alcohol dependency (full discovery samples)	0.001702	52848	NA	NA
3450	31427789	2019	Metabolic	Impedance measures - Impedance of arm (right)	0.001732	379786	A	G
4006	29559693	2018	Skeletal	Osteoarthritis (hospital diagnosed)	0.00250911	50508	G	A
4017	29848360	2018	Skeletal	Systemic Lupus Erythematosus	0.00259996	2431	G	A
4507	31676860	2019	Neurological	Cerebellar vermal lobules I V	0.002666	19629	A	G
4131	29403010	2018	Immunological	Eosinophil count	0.002966	62076	G	A
4031	30482948	2018	Psychiatric	Alcohol dependency (discovery)	0.002995	46568	NA	NA
4285	30804560	2019	Respiratory	PEF	0.00302	321047	G	A
84	26367794	2015	Skeletal	Forearm BMD	0.003046	32965	A	G
864	27005778	2016	Metabolic	22:6, docosahexaenoic acid (DHA)	0.003176	13499	A	G
3415	31427789	2019	Cognitive	Reaction time test - Mean time to correctly identify matches	0.003479	383748	A	G
3785	29942086	2018	Cognitive	Intelligence	0.003617	269867	G	A
4724	BioRxiv: https://doi.org/10.1101/288632	2019	Neurological	Inferior fronto-occipital fasciculus mode of anisotropy	0.003783	17706	G	A
3550	31427789	2019	Cardiovascular	Vascular/heart problems diagnosed by doctor: Angina	0.003787	385699	G	A
101	23449627	2013	Skeletal	Pubertal growth	0.00380565	10799	A	G
3413	31427789	2019	Cognitive	Fluid intelligence score	0.003841	125935	G	A
4208	31152163	2019	Metabolic	Blood urea nitrogen	0.004135	243031	A	G
3451	31427789	2019	Metabolic	Impedance measures - Impedance of arm (left)	0.004254	379803	A	G
4282	30804560	2019	Respiratory	FEV1	0.00428	321047	G	A
3504	31427789	2019	Nutritional	Non-butter spread type details: Flora Pro-Active or Benecol	0.00452	201144	G	A
4608	31676860	2019	Neurological	Cerebellar vermal lobules I V	0.004603	21821	A	G
4092	29844566	2018	Cognitive	Reaction time	0.00475335	330069	A	G
4009	29559693	2018	Skeletal	Osteoarthritis of hip or knee (hospital diagnosed)	0.00491566	32970	G	A
2019	23143601	2012	Neoplasms	Lung canger (adjusted for age)	0.0049545	8881	NA	NA
3468	31427789	2019	Metabolic	Impedance measures - Trunk fat percentage	0.004983	379600	A	G
4200	31217584	2019	Skeletal	Height	0.00504181	49796	G	A
3460	31427789	2019	Metabolic	Impedance measures - Arm fat percentage (right)	0.005063	379752	A	G
4587	31676860	2019	Neurological	Right lingual	0.005497	21821	A	G
4028	30482948	2018	Psychiatric	Alcohol dependency (fixed effect model for unrelated genotyped individuals)	0.00550664	34556	G	A
675	24816252	2014	Metabolic	::::X-08766	0.005507	6050	G	A
4309	30664745	2019	Skeletal	Osteoarthritis of hip	0.005514	393873	G	A
3464	31427789	2019	Metabolic	Impedance measures - Arm fat percentage (left)	0.005534	379699	A	G
867	27005778	2016	Metabolic	OmegaL3 fatty acids	0.005581	13544	A	G
4083	28566273	2017	Endocrine	Type 2 Diabetes	0.0056	159208	A	G
4564	31676860	2019	Neurological	Left pericalcarine	0.005782	21821	A	G
3187	31427789	2019	Skeletal	Standing height	0.005817	385748	G	A
3820	21980299	2011	Endocrine	Type 1 Diabetes	0.005891	26890	NA	NA
4032	30482948	2018	Psychiatric	Alcohol dependency (unrelated individuals)	0.006124	38686	NA	NA
4304	30664634	2019	Metabolic	Legs-leg fat ratio (female)	0.006223	195068	G	A
4029	30482948	2018	Psychiatric	Alcohol dependency (random effect model for unrelated genotyped individuals)	0.00650677	34556	NA	NA
392	24816252	2014	Metabolic	Amino acid::Phenylalanine & tyrosine metabolism::3-(4-hydroxyphenyl)lactate	0.006626	7795	G	A
3470	31427789	2019	Metabolic	Impedance measures - Trunk fat-free mass	0.006686	379507	G	A
4168	29891935	2018	Ophthalmological	Open-angle glaucoma (fixed-effect model)	0.006804	176890	G	A
4169	29891935	2018	Ophthalmological	Open-angle glaucoma (random-effect model)	0.006804	176890	G	A
3441	31427789	2019	Metabolic	Impedance measures - Body fat percentage	0.006851	379615	A	G
152	26426971	2015	Metabolic	Waist-hip ratio (male <= 50 yrs, adjusted for BMI)	0.0069	21989	A	G
2058	26743605	2015	Dermatological	Psoriasis	0.007179	2821	NA	NA
3688	31427789	2019	Metabolic	Diagnoses - secondary ICD10: E78 Disorders of lipoprotein metabolism and other lipidemias	0.007269	244890	G	A
4554	31676860	2019	Neurological	Left lateral occipital	0.007378	21821	A	G
4207	31152163	2019	Metabolic	Blood urea nitrogen	0.00753	416178	A	G
3382	31427789	2019	Cognitive	Prospective memory test - Duration screen displayed	0.007661	128912	A	G
3627	31427789	2019	Activities	Treatment/medication code: paracetamol	0.008108	280443	G	A
4145	29403010	2018	Cardiovascular	Pulse pressure	0.008168	136249	G	A
3471	31427789	2019	Metabolic	Impedance measures - Trunk predicted mass	0.008478	379469	G	A
3555	31427789	2019	Activities	Medication for cholesterol, blood pressure, diabetes, or take exogenous hormones: Blood pressure medication	0.0089	207533	G	A
4234	31015401	2019	Environmental	Antidepressants	0.0096	304162	G	A
4232	31015401	2019	Environmental	Anilides	0.0099	179810	G	A
4033	30482948	2018	Psychiatric	Alcohol dependency (unrelated genotyped individuals)	0.009976	28757	G	A
712	24816252	2014	Metabolic	::::X-11483	0.0102	4608	G	A
4134	29403010	2018	Immunological	Lymphocyte count	0.01022	62076	G	A
4117	29403010	2018	Metabolic	Total bilirubin	0.01046	110207	G	A
3340	31427789	2019	Reproduction	Had menopause (female)	0.01068	175519	A	G
1117	27918534	2017	Metabolic	Pericardial adipose tissue volume	0.011	12204	NA	NA
446	24816252	2014	Metabolic	Carbohydrate::Nucleotide sugars, pentose metabolism::threitol	0.01126	7381	G	A
4265	30946743	2019	Connective Tissue	Ankylosing spondylitis	0.01133	1309	A	G
3598	31427789	2019	Cardiovascular	Non-cancer illness code, self-reported: angina	0.01167	289307	G	A
557	24816252	2014	Metabolic	Lipid::Medium chain fatty acid::caprylate (8:0)	0.01217	7802	G	A
3531	31427789	2019	Nutritional	Never eat eggs, dairy, wheat, sugar: I eat all of the above	0.01233	384986	G	A
3827	22763110	2012	Skeletal	Osteoarthritis of hip and/or knee	0.012375	18419	A	G
4572	31676860	2019	Neurological	Left superior parietal	0.01246	21821	A	G
4573	31676860	2019	Neurological	Left superior temporal	0.01307	21821	A	G
4008	29559693	2018	Skeletal	Osteoarthritis of knee (hospital diagnosed)	0.0138727	22347	G	A
3746	31427789	2019	Psychiatric	Happiness and subjective well-being - General happiness with own health	0.01414	126477	A	G
694	24816252	2014	Metabolic	::::X-11327	0.01438	7671	G	A
276	25772697	2015	Immunological	CD4:%RTE	0.0146318	669	A	G
4281	30804560	2019	Respiratory	PEF	0.0147	345265	G	A
3271	31427789	2019	Skeletal	Comparative height size at age 10	0.01493	380167	G	A
95	27680694	2016	Metabolic	Birth weight	0.015	153781	A	G
4278	30804560	2019	Respiratory	FEV1	0.01558	400102	G	A
4125	29403010	2018	Metabolic	Fibrinogen	0.01583	18348	A	G
265	25772697	2015	Immunological	CD8:%RTE	0.0158661	669	A	G
1121	27918534	2017	Metabolic	Pericardial adipose tissue volume (adjusted for height and weight, male)	0.016	5842	NA	NA
4228	31015401	2019	Environmental	Anti-inflammatory and antirheumatic products, non-steroids	0.016	164520	G	A
3529	31427789	2019	Nutritional	Never eat eggs, dairy, wheat, sugar: Wheat products	0.01619	384986	A	G
4353	30287856	2018	Infection	Tuberculosis	0.01638	2053	A	G
3826	22763110	2012	Skeletal	Osteoarthritis of knee	0.016635	14507	A	G
3934	28878392	2017	Metabolic	Monosialylation	0.0168441	2078	NA	NA
3502	31427789	2019	Dermatological	Male-specific factors - Hair/balding pattern: Pattern 3	0.01695	176380	G	A
771	24816252	2014	Metabolic	::::X-12329	0.01735	867	G	A
549	24816252	2014	Metabolic	Lipid::Lysolipid::2-linoleoylglycerophosphocholine*	0.01859	6894	G	A
209	28530673	2017	Cognitive	Intelligence	0.01897	78308	G	A
236	25772697	2015	Immunological	CD123 on pDC	0.0198207	669	A	G
816	24816252	2014	Metabolic	::::X-13215	0.02044	6305	G	A
929	27005778	2016	Metabolic	Other polyunsaturated fatty acids than 18:2	0.020614	13549	A	G
1008	27989323	2017	Immunological	Stem cell growth factor beta	0.02077	3682	A	G
4463	31676860	2019	Neurological	Left pericalcarine	0.02081	19629	A	G
510	24816252	2014	Metabolic	Lipid::Inositol metabolism::chiro-inositol	0.02097	2729	G	A
4471	31676860	2019	Neurological	Left superior parietal	0.02108	19629	A	G
3462	31427789	2019	Metabolic	Impedance measures - Arm fat-free mass (right)	0.02131	379723	G	A
3639	31427789	2019	Environment	Illnesses of mother: Stroke	0.02224	367939	G	A
94	27680694	2016	Metabolic	Birth weight	0.023	143677	A	G
3479	31427789	2019	Activities	Own or rent accommodation lived in: Rent - from private landlord or letting agency	0.02302	383032	G	A
3643	31427789	2019	Environment	Illnesses of mother: Chronic bronchitis/emphysema	0.0232	367939	G	A
4007	29559693	2018	Skeletal	Osteoarthritis of hip (hospital diagnosed)	0.0234635	11989	G	A
4077	30239722	2018	Metabolic	Waist-hip ratio	0.02362	697734	A	G
3567	31427789	2019	Psychiatric	Why stopped smoking: Illness or ill health	0.02384	94509	A	G
3982	29483656	2018	Psychiatric	Schizophrenia	0.0239	105318	A	G
4719	BioRxiv: https://doi.org/10.1101/288627	2019	Neurological	Corticospinal tract mode of anisotropy	0.02402	17706	G	A
3999	29500382	2018	Psychiatric	Worry too long after embarrassment (WORR-EMB)	0.02404	261094	A	G
4306	30664634	2019	Metabolic	Trunk-trunk fat ratio (female)	0.02412	195068	A	G
3328	31427789	2019	Endocrine	Diabetes (diagnosed by doctor)	0.02421	385420	A	G
3823	26502338	2015	Skeletal	Systemic Lupus Erythematosus	0.0242466	14267	G	A
3560	31427789	2019	Activities	Medication for pain relief, constipation, heartburn: Omeprazole (e.g. Zanprol)	0.02458	382089	G	A
653	24816252	2014	Metabolic	::::X-02973	0.02464	7759	A	G
4696	BioRxiv: https://doi.org/10.1101/288604	2019	Neurological	Cingulum (hippocampus) mean diusivities	0.0247	17706	G	A
3755	31427789	2019	Psychiatric	Mental distress - Ever sought or received professional help for mental distress	0.02602	126402	G	A
3292	31427789	2019	Psychiatric	Worry too long after embarrassment	0.02635	370660	A	G
38	27046643	2016	Cognitive	Verbal-numerical reasoning	0.0267775	36035	G	A
3759	31427789	2019	Psychiatric	Anxiety - Reccent feelings or nervousness or anxiety	0.02695	126325	G	A
4486	31676860	2019	Neurological	Right lingual	0.02699	19629	A	G
3915	28073927	2017	Ophthalmological	Disc area	0.0271	22504	A	G
757	24816252	2014	Metabolic	Amino acid::Tryptophan metabolism::X-12100--hydroxytryptophan*	0.02726	7499	G	A
11	25056061	2014	Psychiatric	Schizophrenia	0.02786	82315	A	G
13	24280982	2014	Psychiatric	Schizophrenia vs Bipolar disorder	0.02786	16381	A	G
282	25772697	2015	Immunological	CD4:%Eff(127-PD1-)	0.0279602	669	G	A
3701	31427789	2019	Connective Tissue	Diagnoses - secondary ICD10: M19 Other and unspecified osteoarthritis	0.0282	244890	G	A
4210	31152163	2019	Metabolic	Chronic kidney disease	0.02829	480698	A	G
3463	31427789	2019	Metabolic	Impedance measures - Arm predicted mass (right)	0.02852	379716	G	A
202	20383146	2010	Metabolic	Estimated glomerular filtration rate based on cystain C	0.029	20957	G	A
3361	31427789	2019	Neurological	Neck/shoulder pain for 3+ months	0.02927	87373	A	G
4308	30664745	2019	Skeletal	Osteoarthritis of hit or knee	0.0293	417596	G	A
4283	30804560	2019	Respiratory	FVC	0.0294	321047	G	A
3261	31427789	2019	Psychiatric	Alcohol intake frequency	0.02955	386082	G	A
248	25772697	2015	Immunological	CD337 on NK early	0.0298121	669	A	G
722	24816252	2014	Metabolic	::::X-11546	0.02999	2015	G	A
657	24816252	2014	Metabolic	::::X-03094	0.03005	7804	G	A
1228	17052657	2006	Neurological	Parkinson Disease (additive model)	0.03015	537	NA	NA
3423	31427789	2019	Cognitive	Trail making test - Duration to complete alphanumeric path (trail #2)	0.03018	84259	G	A
3924	28613276	2017	Cardiovascular	Heart rate variability (pvRSA/HF)	0.03085	24342	A	G
1120	27918534	2017	Metabolic	Pericardial adipose tissue volume (adjusted for height and weight)	0.031	12204	NA	NA
4299	30674883	2019	Dermatological	Vitiligo (late onset)	0.03101	20623	G	A
4137	29403010	2018	Immunological	Hematocrit	0.03123	108757	G	A
4595	31676860	2019	Neurological	Right pericalcarine	0.03134	21821	A	G
2004	20639880	2010	Gastrointestinal	Primary biliary cirrhosis	0.03166	1551	NA	NA
123	23563607	2013	Metabolic	Overweight	0.032	158855	A	G
4136	29403010	2018	Hematological	Hemoglobin	0.03241	108769	G	A
4227	31015401	2019	Environmental	Immunosuppressants	0.033	272602	G	A
3522	31427789	2019	Environment	Current employment status: Unable to work because of sickness or disability	0.03433	385138	G	A
744	24816252	2014	Metabolic	::::X-11905	0.03445	4761	G	A
102	23449627	2013	Skeletal	Late pubertal growth (female)	0.03451	4946	A	G
4067	30038396	2018	Cognitive	Cognitive performance	0.0349	257828	G	A
3199	31427789	2019	Environment	Distance between home and job workplace	0.03552	185765	A	G
3206	31427789	2019	Activities	Number of days/week of moderate physical activity 10+ minutes	0.03559	367908	G	A
3422	31427789	2019	Cognitive	Trail making test - Duration to complete numeric path (trail #1)	0.03573	84261	G	A
4148	29403010	2018	Cardiovascular	Left ventricular internal dimension in diastole	0.03614	19676	G	A
4571	31676860	2019	Neurological	Left superior frontal	0.03649	21821	A	G
3343	31427789	2019	Reproduction	Age at first live birth (female)	0.03651	141051	A	G
740	24816252	2014	Metabolic	::::X-11852	0.03658	2974	G	A
4110	29403010	2018	Metabolic	Estimated glomerular filtration rate	0.03663	143658	G	A
4470	31676860	2019	Neurological	Left superior frontal	0.03694	19629	A	G
3559	31427789	2019	Activities	Medication for pain relief, constipation, heartburn: Paracetamol	0.03712	382089	G	A
540	24816252	2014	Metabolic	Lipid::Lysolipid::1-oleoylglycerophosphocholine	0.03723	7812	G	A
4284	30804560	2019	Respiratory	FEV1/FVC ratio	0.0373	321047	G	A
4350	30586722	2018	Cardiovascular	Nonischemic cardiomyopathy	0.0376808	390142	G	A
3968	29273806	2018	Respiratory	Asthma (fixed effect model)	0.0376971	127669	A	G
3730	31427789	2019	Psychiatric	Depression - Age at last episode of depression	0.03875	63892	G	A
4293	30718901	2019	Psychiatric	Depression	0.03965	500199	G	A
3768	31427789	2019	Psychiatric	Anxiety - Recent trouble relaxing	0.03968	126422	G	A
3466	31427789	2019	Metabolic	Impedance measures - Arm fat-free mass (left)	0.03984	379653	G	A
149	26426971	2015	Metabolic	Body Mass Index (female > 50 yrs)	0.04	88625	A	G
4722	BioRxiv: https://doi.org/10.1101/288630	2019	Neurological	Fornix (cres) / Stria terminalis mode of anisotropy	0.04026	17706	G	A
3994	29500382	2018	Psychiatric	Sensitivity / hurt feelings (HURT)	0.04063	264144	A	G
4191	31217584	2019	Cardiovascular	QT interval	0.0406558	17348	G	A
4609	31676860	2019	Neurological	Cerebellar vermal lobules VI VII	0.04105	21821	G	A
3297	31427789	2019	Psychiatric	Frequency of depressed mood in last 2 weeks	0.04179	370017	G	A
3371	31427789	2019	Respiratory	Chest pain or discomfort when walking uphill or hurrying	0.0418	48190	G	A
4725	BioRxiv: https://doi.org/10.1101/288633	2019	Neurological	Posterior corona radiata mode of anisotropy	0.04182	17706	G	A
542	24816252	2014	Metabolic	Lipid::Lysolipid::1-palmitoleoylglycerophosphocholine*	0.0419	7812	G	A
1118	27918534	2017	Metabolic	Pericardial adipose tissue volume (male)	0.042	5842	NA	NA
3654	31427789	2019	Psychiatric	Smoking status: Never	0.04211	384964	A	G
4045	30054458	2018	Endocrine	Type 2 Diabetes	0.04236	659256	A	G
4074	30239722	2018	Metabolic	Body Mass Index	0.04287	806834	A	G
769	24816252	2014	Metabolic	::::X-12253	0.04321	6004	A	G
4152	29403010	2018	Cardiovascular	Relative wall thickness	0.04339	19311	A	G
4072	BioRxiv: https://doi.org/10.1101/261081	2018	Activities	First PC of the four riskly behaviours	0.04342	315894	G	A
4472	31676860	2019	Neurological	Left superior temporal	0.04367	19629	A	G
3741	31427789	2019	Psychiatric	Depression - Professional informed about depression	0.04392	71538	G	A
199	26631737	2016	Metabolic	Urinary albumin-to-creatinine ratio (non-diabetic)	0.044	46061	A	G
4070	BioRxiv: https://doi.org/10.1101/261081	2018	Psychiatric	Ever smoker	0.04404	518633	G	A
698	24816252	2014	Metabolic	::::X-11412	0.04406	6935	G	A
3402	31427789	2019	Cognitive	Fluid intelligence test - FI3 : word interpolation	0.0442	124929	G	A
4149	29403010	2018	Cardiovascular	Left ventricular internal dimension in systole	0.04431	19586	G	A
1201	25087078	2014	Neurological	Focal epilepsy	0.04439	31467	NA	NA
3765	31427789	2019	Psychiatric	Anxiety - Recent feelings of foreboding	0.04479	126179	G	A
385	24816252	2014	Metabolic	Amino acid::Guanidino and acetamido metabolism::4-acetamidobutanoate	0.04481	6930	G	A
21	20418890	2010	Psychiatric	Age of smoking initiation	0.04491	24114	G	A
183	25673412	2015	Metabolic	Waist-hip ratio (female)	0.045	118004	A	G
184	25673412	2015	Metabolic	Waist-hip ratio (female)	0.045	124591	A	G
4670	BioRxiv: https://doi.org/10.1101/288578	2019	Neurological	Anterior limb of internal capsule axial diusivities	0.04512	17706	G	A
4484	31676860	2019	Neurological	Right lateral occipital	0.04519	19629	A	G
3894	27863252	2016	Immunological	Neutrophil percentage of granulocytes (three-way meta)	0.04538	170672	A	G
189	25673412	2015	Metabolic	Waist-hip ratio (female, adjusted for BMI)	0.046	116742	A	G
190	25673412	2015	Metabolic	Waist-hip ratio (female, adjusted for BMI)	0.046	123303	A	G
4372	30367059	2018	Endocrine	Free thyroxine (FT4)	0.0462	49269	G	A
3832	27723757	2016	Dermatological	Vitiligo	0.0469	44266	G	A
121	23563607	2013	Metabolic	Obesity class 2	0.047	72546	A	G
3326	31427789	2019	Social Interactions	Number of children fathered (male)	0.0473	176258	G	A
3287	31427789	2019	Psychiatric	Sensitivity / hurt feelings	0.04732	375272	A	G
3736	31427789	2019	Psychiatric	Depression - Impact of normal roles during worst period of depression	0.04761	71674	G	A
179	25673412	2015	Metabolic	Waist-hip ratio	0.048	212248	A	G
180	25673412	2015	Metabolic	Waist-hip ratio	0.048	226643	A	G
4311	30661054	2019	Gastrointestinal	Diverticular disease	0.048	451099	G	A
3712	31427789	2019	Mortality	Diagnoses - secondary ICD10: Z87 Personal history of other diseases and conditions	0.04806	244890	G	A
1224	25607358	2015	Neurological	Mean Putamen	0.04885	13171	G	A
4585	31676860	2019	Neurological	Right lateral occipital	0.04891	21821	A	G
613	24816252	2014	Metabolic	Xenobiotics::Benzoate metabolism::4-ethylphenylsulfate	0.04927	6012	G	A
3858	27863252	2016	Immunological	Neutrophil percentage of granulocytes (two-way meta)	0.049312	131660	A	G
3499	31427789	2019	Dermatological	Hair colour (natural, before greying): Black	0.04932	385603	G	A
3705	31427789	2019	Mortality	Diagnoses - secondary ICD10: Z51 Encounter for other aftercare	0.0498	244890	G	A
737	24816252	2014	Metabolic	::::X-11847	0.04986	6059	G	A
3403	31427789	2019	Cognitive	Fluid intelligence test - FI5 : family relationship calculation	0.04986	99934	G	A
