# Supplementary material for: Phenome-wide association study and functional annotation of hemoglobin A1c-associated variants in African populations
Source: PLoS One. 2025 May 30;20(5):e0324269. doi: 10.1371/journal.pone.0324269 (PMC12124741; doi:10.1371/journal.pone.0324269)
Supplement: S5 Table — (XLSX) [file pone.0324269.s007.xlsx]

## Sheet: Sheet1
Table 5: PheWAS results for the rs8045544 at the ITFG3 locus
atlas ID	PMID	Year	Domain	Trait	P-value	N	EA	NEA
4179	31217584	2019	Immunological	Mean corpuscular hemoglobin concentration	6.57116e-27	19803	G	A
3545	31427789	2019	Body Structures	Mouth/teeth dental problems: Painful gums	0.001506	385026	A	G
3479	31427789	2019	Activities	Own or rent accommodation lived in: Rent - from private landlord or letting agency	0.002646	383032	A	G
3298	31427789	2019	Psychiatric	Frequency of unenthusiasm / disinterest in last 2 weeks	0.008223	373833	A	G
3546	31427789	2019	Body Structures	Mouth/teeth dental problems: Bleeding gums	0.01243	385026	A	G
3294	31427789	2019	Psychiatric	Loneliness, isolation	0.0159	380317	A	G
3570	31427789	2019	Neurological	Pain type(s) experienced in last month: Headache	0.02046	385698	G	A
4306	30664634	2019	Metabolic	Trunk-trunk fat ratio (female)	0.02076	195068	G	A
3319	31427789	2019	Respiratory	Wheeze or whistling in the chest in last year	0.02318	379150	A	G
4196	31217584	2019	Cardiovascular	Hypertension	0.0251675	49141	A	G
4193	31217584	2019	Cardiovascular	PR interval	0.0253431	17422	A	G
4304	30664634	2019	Metabolic	Legs-leg fat ratio (female)	0.0354	195068	A	G
4001	29500382	2018	Psychiatric	Loneliness, isolation (LONE)	0.03579	267190	A	G
4180	31217584	2019	Immunological	Platelets	0.0384923	29328	G	A
3467	31427789	2019	Metabolic	Impedance measures - Arm predicted mass (left)	0.03922	379638	A	G
3466	31427789	2019	Metabolic	Impedance measures - Arm fat-free mass (left)	0.03999	379653	A	G
3587	31427789	2019	Activities	Types of physical activity in last 4 weeks: Strenuous sports	0.04094	384450	G	A
3796	29942085	2018	Psychiatric	Depressive symptoms	0.04107	381455	NA	NA
4308	30664745	2019	Skeletal	Osteoarthritis of hit or knee	0.04871	417596	A	G
3274	31427789	2019	Dermatological	Ease of skin tanning	0.04877	378364	A	G
